# Supplementary material for: Divergent mechanisms of perceptual reversals in spinning and wobbling structure-from-motion stimuli
Source: PLoS One. 2024 Feb 21;19(2):e0297963. doi: 10.1371/journal.pone.0297963 (PMC10880970; doi:10.1371/journal.pone.0297963)
Supplement: S1 Data — (XLSX) [file pone.0297963.s004.xlsx]

## Sheet: Data1
id	SFMspinn1_L	SFMspnn1_R	SFMspinn1_M	SFMwobb1_L	SFMwobb1_R	SFMwobb1_M	NECwobb1_L	NECwobb1_R	NECwobb1_M	NEC1_L	NEC1_R	NEC1_M	SFMspinndir2_L	SFMspinn2_R	SFMspinn2_M	SFMwobb2_L	SFMwobb2_R	SFMwobb2_M	NECwobb2_L	NECwobb2_R	NECwobb2_M	NEC2_L	NEC2_R	NEC2_M	V52	Obj Imagery	Spat Imagery	SFM spinn	SFMwobb	NEC spinn	NEC wobb
1	10.8	16.9	33.8	70.7	5.1	0	3.4	71.6	0	33.8	12.6	15.3	2	32.3	44.4	0	146.7	0	9.9	39.2	0	13.6	2.8	0		65	64	23.3	37.1	20.7	13
2	9.8	5.9	0	10.2	5.5	0	4.5	9.1	1.1	17	6.4	0	2.8	45.9	4.5	5.8	10.7	7.4	3.4	4.7	0	5.2	3.9	17.6		55	40	11.5	6.6	3.8	8.4
3	16.6	21.4	14.6	130.5	0	16.8	15.7	9.1	0	16.5	9.7	0	12.8	8.4	0	22.1	126.2	0	13.7	13.4	0	6.7	6.3	0		47	33	12.3	49.3	8.6	6.5
4	20.9	127.5	0	0	25	97.3	145.2	0	0	17	0	48	95.8	52.6	0	4	142.9	0	71.6	5.1	0	9.8	4.8	7.2		35	36	49.5	44.9	37	14.5
5	0	140.8	0	67.1	6.4	0	138.1	0	0	7.6	16.5	0	0	147.4	0	39.6	11.4	0	72.5	1.8	0	6.7	2.7	0		55	61	48	20.8	35.4	5.6
6	7.8	10.8	0	0	142.8	0	8.3	11.2	0	5.8	5.7	0	9.2	10.5	0	0	143.8	0	15.9	11.6	0	4.7	4.6	0		58	35	6.4	47.8	7.8	3.5
7	7	7.4	0	12	6.5	3.2	4.1	5.5	0	15.8	19.5	27.1	6.4	6.4	1.2	70.1	0	7.1	3	2.9	2.1	20.7	9.6	8.1		57	38	4.7	16.5	2.9	16.8
8	28.4	44.3	0	27.6	21.4	0	36.1	17.2	3.1	15	18	0	18.9	24.1	0	4.4	144.4	0	12.5	14.8	0	3.7	8.7	0		52	32	19.3	33	13.9	7.6
9	9.5	8.3	5.3	21.2	10.9	0	8.5	10.8	41.4	7.1	4.1	7.2	6.6	6.9	0	70.2	8.3	0	10.8	6.4	0	13.8	5.9	28		60	52	6.1	18.4	13	11
10	7.9	7.1	6.4	28.6	1	1.3	16.6	9.5	0	8.3	3.6	0	6.2	6.3	2.7	147.9	0	0	11.5	3.6	0.9	9.8	4	0		43	28	6.1	29.8	7	4.3
11	5.7	6.1	9	15.2	34.4	0	4	4.8	0	7.1	6.6	3.2	10.1	16	7	12.5	12.3	0	2.3	3.2	0	7.3	5.7	8.2		55	54	9	12.4	2.4	6.3
12	19.2	6.1	0	142.5	0	0	12.3	1.1	24.4	5.1	9.6	0	21.3	8.4	0	0	147	0	0	147	0	10.7	6.9	0		57	48	9.2	48.3	30.8	5.4
13	11.5	13.1	0	146.3	2.1	0	30.9	8	0	4.3	3.7	15.3	7.4	10	0	147.8	0	0	21.5	9	5.9	19.4	32	8.7		24	47	7	49.4	12.5	13.9
14	6	3.4	0	70.7	0	6.6	8.5	7.9	0	5.3	5.4	5	3.7	4.3	0	0	148.6	0	13.5	8.9	0	7.6	6	0		49	45	2.9	37.6	6.4	4.9
15	12.3	13.9	0	37.9	11	0	17	10.3	0	4.8	6.7	11.7	7.2	6.3	0	4.1	26.5	0	17.3	26.5	0	9.8	5.6	0		56	43	6.6	13.3	11.8	6.4
16	7.7	10.3	0	35.1	1.5	0	10.8	6.2	0	6.7	5.6	0	4	5.5	0	149.3	0	0	7.4	4	0	6.5	4.8	0		46	31	4.6	31	4.7	3.9
17	12.4	37.2	0	4.2	72	0	12.1	12.6	0	11.7	5.1	0	24.1	62.4	0	1.6	73.6	0	8	6.1	0	6	8.3	0		14	20	22.7	25.2	6.5	5.2
18	7.2	4.6	0	33.1	4	0	22.5	19.4	0	16	2.8	0	4.8	4.8	0	12.3	28	0	17	4.8	0	4.7	4.9	0		40	29	3.6	12.9	10.6	4.7
19	3.8	5.5	0	148	0	0	42	7.6	0	4.2	4.5	0	6.4	7	7.5	148.8	0	0	4.3	4.3	0	3.9	3.4	0		24	32	5	49.5	9.7	2.7
20	27.8	21.7	0	13.2	10.4	13.8	5.1	6.3	0	3.7	3.9	0	10.8	10.4	0	9.7	21.7	0	1.4	1.5	0	3	3.2	0		40	23	11.8	11.5	2.4	2.3
21	6.5	9.8	0	0	144.1	0	8.8	6.8	0	4.7	8	3.1	8.6	7.8	0	5.9	70.5	0	11.4	4.8	0	6.3	6.4	3.9		46	54	5.4	36.7	5.3	5.4
22	9.2	9.3	0	6	23.8	0	26.8	14	0	7.1	4.9	2.7	9.4	10.5	0	30.1	7.1	0	18.7	7.4	0	6.5	6.2	2.6		55	36	6.4	11.2	11.1	5
23	3.6	3.7	0	0	147.3	0	2.2	0	2.5	28.1	0	20.2	2.1	2.4	0	0	147.1	0	2	3.6	1.2	4.7	3.7	3.7		47	34	2	49.1	1.9	10.1
24	6.3	5.1	0	147.7	0	0	14.2	7.9	0	18.9	2.6	0	7.2	6.8	0	8.7	43.6	0	14.2	10.6	0	8.9	3.8	0		58	50	4.3	33.3	7.8	5.7
25	6.6	6.3	90.6	29.6	0	6.9	6.6	7.6	0	4.3	3.1	1.9	7.9	5.9	2.6	45.8	2.9	7.8	7.2	5.2	0	3.6	3.3	0.7		59	38	20	15.5	4.4	2.8
26	23.8	10.5	0	0	121.5	26.5	12.9	9.4	0	4.5	23.8	57.8	7.1	17	3.4	9.6	20.2	0	8.1	10.4	0	9.7	4.3	67.1		48	35	10.3	29.6	6.8	27.9
27	6	4.1	0	7	44.1	0	12	5.1	0	4.3	3.8	4	9	9.6	0	8	8.6	0	11.3	8.5	0	7.3	5.3	3.1		40	38	4.8	11.3	6.1	4.6
28	12.6	13.6	13.8	73	1	0	15.6	9.1	0	6.9	4.8	0	6.3	6	0	73.1	2.4	0	9.2	6.3	0	6.1	3.9	0		43	42	8.7	24.9	6.7	3.6
29	17.3	31.9	0	52	12.5	26.1	148.1	0	0	31.8	7.1	0	0	148.6	0	12.4	36	0	29.1	10.8	0	73.4	1.8	0		48	42	33	23.2	31.3	19
30	9.9	6.3	0	147.4	0	0	13.2	8	0	12.9	8.2	0	17.2	9	0	119.8	29.2	0	16.6	16.6	0	10.2	5.3	0		54	56	7.1	49.4	9.1	6.1
31	15.2	28.2	2.5	33.9	0	17	14.4	11.1	1.4	5.4	8.8	15	24	15.1	8.1	39.2	28.4	3	11.4	7.9	1.1	8.6	4.1	0		51	47	15.5	20.3	7.9	7
32	4.2	7.7	7	5.2	11.3	0	2.3	1.9	1.9	2.5	2.2	1.8	2.1	5.6	8.5	6.5	13.7	0	1.3	1.7	1	2.2	2	1.3		50	54	5.9	6.1	1.7	2
33	7.7	19.8	0	148.6	0	0	9.8	10	0	16.4	13.8	1.3	7.4	10.9	0	148.3	0	0	3.1	7.6	0	2.8	10.4	0		28	37	7.6	49.5	5.1	7.4
34	6.3	7.2	0	4.5	46	0	29.5	9.9	0	9.5	5.9	0	8	9.5	0	30.2	118.5	0	13.6	11.3	0	7.5	4.9	0		47	38	5.2	33.2	10.7	4.6
35	14.3	6.6	2	26.5	0	14.2	10.6	9.3	0	11	5.5	7.6	6.3	6.1	3.9	45.8	0	5.9	10.6	8.8	0	3.2	4.5	4.3		57	36	6.6	15.4	6.6	6
36	9.3	9.4	2.4	0	70.2	6.2	24.8	5.8	0	32	3.7	4.1	23.6	14.4	5.4	0	73.5	1.9	69.1	6.5	0	20.5	9.2	0		51	47	10.8	25.3	17.7	11.6
37	14.6	14	0	4.5	41.6	0	0	0	46.6	11.1	11.6	0	27.6	9.5	0	18.8	18.4	0	22.6	7.1	0	14.6	22.3	0		44	24	10.9	13.9	12.7	9.9
38	4.9	5.2	0	1.6	73.1	0	10.3	9.6	5.8	6.5	4.9	0	5.7	4.9	0	0	149.1	0	10.9	12.1	0	5.4	3.9	0		27	27	3.5	37.3	8.1	3.4
39	5.7	7.3	0	6.5	45.2	0	3.2	1.9	1.2	6.2	5.8	2.5	5.1	5.5	0.7	11.9	41.6	0	11.3	8.3	0	6.9	5.2	1.1		62	50	4	17.5	4.3	4.6
40	7.6	8.6	0	70	0	6.6	6.8	6.5	0	6.1	4.5	0	3.9	9.5	0	147.5	0	0	6.5	7.6	0	5.3	3.6	0		56	48	4.9	37.3	4.6	3.3
41	6.3	6.8	23.5	148.3	0	0	10.7	9	0	7.3	4.5	6.4	7.4	5.4	2.3	13	9.2	0	10.8	6.5	0	5.3	4.2	0.7		65	54	8.6	28.4	6.2	4.7
42	22.6	19.9	0	147.4	0	0	11.4	10.9	0	9.8	6.3	6.2	11.9	8.6	16.5	62.7	23.4	0	12.6	10.2	0	22.8	21.1	19.8		44	46	13.2	38.9	7.5	14.4
43	12.7	11.6	4.3	43.6	0	7.2	7.7	6	2.8	17.1	2.2	14.1	14.3	10.7	3.5	20.2	0	8.3	6.5	7.1	4.6	11	5.5	3.5		57	38	9.5	13.2	5.8	8.9
44	12.3	9.6	4.2	148.8	0	0	19.1	10.6	0	4.7	4.1	2.1	5.8	7.6	2.9	16	20.7	1.3	5.5	4.5	2.8	3.6	3.1	2.4		42	46	7.1	31.1	7.1	3.3
45	146.7	0	0	142.6	0	0	139	0	0	18	16.6	0	14.2	13.7	0	70.2	5.6	0	6.4	15.3	0	30.5	18.4	0		53	59	29.1	36.4	26.8	13.9
